# Supplementary material for: Comparative transcriptomic analysis reveals gene expression associated with cold adaptation in the tea plant Camellia sinensis
Source: BMC Genomics. 2019 Jul 31;20:624. doi: 10.1186/s12864-019-5988-3 (PMC6670155; doi:10.1186/s12864-019-5988-3)
Supplement: Supplementary file 4 — Table S3. Differentially expressed genes related to signal transduction in response to cold treatment of SCZ and YH9 leaves. Significant (P < 0.05) decrease of transcript abundance is highlighted in blue and bold, significant transcript increase is highlighted in red and bold. (XLSX 22 kb) [file 12864_2019_5988_MOESM4_ESM.xlsx]

## Sheet: Sheet1
Additional file 4: Table S3. Differentially expressed genes related to signal transduction in response to cold treatment of SCZ and YH9 leaves. Significant (P <0.05) decrease of transcript abundance is highlighted in blue and bold, significant transcript increase is highlighted in red and bold
				SCZ			YH9
Unigenes	Description	Gene name	Fuction categories	Log2 fold change (CS/NA)	Log2 fold change (CA/NA)	Log2 fold change (FA/NA)	Log2 fold change (CS/NA)	Log2 fold change (CA/NA)	Log2 fold change (FA/NA)
CSA017425	Calcineurin B-like protein 10 [Theobroma cacao]	CBL	calciumion binding	-0.615409	-4.51898	0.0521968	-0.107786	-0.217089	-0.122338
CSA013551	calcineurin B-like protein 3 isoform X2 [Fragaria vesca subsp. vesca]	CBL	calciumion binding	-0.560574	2.25747	-0.0751413	-0.262804	-0.529756	-0.214339
CSA033131	calcineurin B-like protein 3 isoform X2 [Sesamum indicum]	CBL	calciumion binding	-0.304082	1.19451	0.158155	0.425965	0.709479	0.735182
CSA016801	calcineurin B-like protein 4 [Eucalyptus grandis]	CBL	calciumion binding	-0.324464	-3.25401	-3.54144	-0.943895	0.471977	-1.50877
CSA012051	calcium-dependent protein kinase 10-like [Sesamum indicum]	CDPK	protein kinase activity	2.53742	0.647547	1.06481	1.32457	0.447216	0.41027
CSA007464	calcium-dependent protein kinase 11-like [Nicotiana tabacum]	CDPK	protein kinase activity	-0.851892	-4.56312	-2.38972	-2.07453	-1.77485	-1.19346
CSA004486	Calcium-dependent protein kinase 19 isoform 1 [Theobroma cacao]	CDPK	protein kinase activity	0.870922	0.657295	1.67493	0.0485717	0.564222	0.45384
CSA013726	calcium-dependent protein kinase 26-like isoform X1 [Vitis vinifera]	CDPK	protein kinase activity	0.223706	-0.148142	-1.10839	0.00343639	-0.29764	0.168206
CSA025484	Calcium-dependent protein kinase 30 isoform 1 [Theobroma cacao]	CDPK	protein kinase activity	-0.269482	3.90092	0.7446	0.481919	-0.0528887	-0.18158
CSA005169	Calmodulin-2/4[Setaria italica]	CaM	calciumion binding	NA	7.63955	6.17937	NA	NA	NA
CSA012575	calmodulin-like protein 11 isoform X2 [Fragaria vesca subsp. vesca]	CML	calciumion binding	1.25438	-1.14368	4.27544	-0.373371	0.131852	-0.216905
CSA023890	Calmodulin-like protein 22 [Arabidopsis thaliana]	CML	calciumion binding	-0.567028	-2.06466	0.0909218	0.198987	0.800054	-0.460098
CSA012643	EF hand calcium-binding family protein [Theobroma cacao]	CBP	calciumion binding	0.467326	-7.64089	-3.46742	-3.08676	0.309996	-6.08786
CSA023347	EF-hand calcium-binding protein [Vitis vinifera]	CBP	calciumion binding	-0.644793	0.716413	-0.10334	1.25211	1.92326	0.616717
CSA022559	probable calcium-binding protein CML49 [Jatropha curcas]	CBP	calciumion binding	1.4931	1.99169	-2.01973	2.15509	-0.101876	0.678129
CSA005970	CBL-interacting protein kinase 04 isoform X1 [Vitis vinifera]	CIPK	protein kinase activity	-0.692929	-2.1102	-1.3779	-1.8954	-0.407554	-3.42892
CSA015401	CBL-interacting protein kinase 04 isoform X1 [Vitis vinifera]_x0001_	CIPK	protein kinase activity	-0.501826	-2.6453	-3.41714	-2.301	-0.565365	-6.45932
CSA015349	CBL-interacting protein kinase 13 [Vitis vinifera]	CIPK	protein kinase activity	0.451534	3.48117	2.74735	0.699896	-0.186097	0.317665
CSA016665	CBL-interacting protein kinase 14 [Vitis vinifera]	CIPK	protein kinase activity	-1.0195	-0.390076	-2.19445	-1.56393	-1.95801	-2.06037
CSA035711	CBL-interacting protein kinase 2 isoform X1 [Prunus mume]	CIPK	protein kinase activity	0.555023	4.82453	1.81109	-0.459454	1.28396	0.770962
CSA010252	CBL-interacting serine/threonine-protein kinase 14	CIPK	protein kinase activity	-0.5611	1.2121	-0.2577	-0.3862	0.1483	-0.8572
CSA021396	CDPK-related kinase 5 [Prunus mume]	CRK	protein kinase activity	0.106511	1.65642	0.433296	-0.155024	-0.630593	-0.382821
CSA001041	cysteine-rich receptor-like protein kinase 10 [Prunus mume]	CRK	Receptor like kinase	0.213712	-0.406262	1.34354	-2.50264	-0.286433	-3.9663
CSA016136	cysteine-rich receptor-like protein kinase 10 [Vitis vinifera]	CRK	Receptor like kinase	-0.190727	0.0789223	1.73502	-0.131528	-0.684988	-0.508845
CSA025575	Cysteine-rich receptor-like protein kinase 10[Citrus sinensis]	CRK	Receptor like kinase	0.566174	-0.0509469	1.06592	-1.21294	-0.399987	-1.35102
CSA002582	Cysteine-rich receptor-like protein kinase 10[Vitis vinifera]	CRK	Receptor like kinase	0.0951269	-6.14401	-1.52489	-2.74393	-0.643209	-4.26175
CSA025503	Cysteine-rich receptor-like protein kinase 25[Citrus sinensis]	CRK	Receptor like kinase	-0.355499	-0.769121	-1.21983	-1.52924	-1.53253	-2.03088
CSA023409	cysteine-rich receptor-like protein kinase 29 [Vitis vinifera]	CRK	Receptor like kinase	-0.120844	-1.61933	-2.44618	0.896352	-0.621853	2.16341
CSA000454	G-type lectin S-receptor-like serine/threonine-protein kinase At1g61370 isoform X1 [Capsicum annuum]	GsSPK	Receptor like kinase	1.99314	-0.954856	0.245215	-0.0606628	-0.0511252	-0.150617
CSA021219	G-type lectin S-receptor-like serine/threonine-protein kinase At1g61370 isoform X1 [Capsicum annuum]	GsSPK	Receptor like kinase	-0.945231	7.83517	-0.395707	1.0879	-1.62957	1.46823
CSA025579	G-type lectin S-receptor-like serine/threonine-protein kinase At1g61480 [Pyrus x bretschneideri]	GsSPK	Receptor like kinase	-0.160723	-7.40177	-1.29411	-0.770757	0.0997065	-2.00188
CSA000893	G-type lectin S-receptor-like serine/threonine-protein kinase At4g03230 isoform X2 [Gossypium raimondii]	GsSPK	Receptor like kinase	-0.242995	-0.11402	0.139197	-1.29733	-1.19815	-1.35865
CSA000894	G-type lectin S-receptor-like serine/threonine-protein kinase At4g03230[Vitis vinifera]	GsSPK	Receptor like kinase	1.41175	5.49445	0.66931	-1.55952	-0.997925	-2.21362
CSA013485	G-type lectin S-receptor-like serine/threonine-protein kinase At4g27290 [Eucalyptus grandis]	GsSPK	Receptor like kinase	0.193469	0.382568	0.153499	-0.733832	-0.9527	-1.51693
CSA032195	G-type lectin S-receptor-like serine/threonine-protein kinase At4g27290 [Vitis vinifera]	GsSPK	Receptor like kinase	1.92661	0.336488	-1.94386	1.11812	0.709375	1.09434
CSA029459	G-type lectin S-receptor-like serine/threonine-protein kinase At4g27290[Theobroma cacao]_x0001_	GsSPK	Receptor like kinase	1.3512	-0.954163	-0.291455	0.0420163	-0.264107	-0.28084
CSA008535	G-type lectin S-receptor-like serine/threonine-protein kinase B120[Citrus sinensis]	GsSPK	Receptor like kinase	0.38981	2.17187	-0.0459733	0.00183857	-0.164566	-0.445487
CSA031147	G-type lectin S-receptor-like serine/threonine-protein kinase RKS1[Theobroma cacao]_x0001_	GsSPK	Receptor like kinase	-0.469125	8.63787	1.21141	1.51286	0.0920562	1.46246
CSA015087	G-type lectin S-receptor-like serine/threonine-protein kinase SD1-13 [Vitis vinifera]	GsSPK	Receptor like kinase	0.437694	0.727134	3.99517	-2.5434	-0.551072	-3.44918
CSA021607	probable LRR receptor-like serine/threonine-protein kinase At1g07650 isoform X1 [Nelumbo nucifera]	LRPK	Receptor like kinase	2.60754	6.94892	6.28125	1.27719	0.769887	1.00129
CSA026398	Probable LRR receptor-like serine/threonine-protein kinase At1g07650[Prunus persica]_x0001_	LRPK	Receptor like kinase	-0.282398	5.74049	1.52695	0.960277	1.24925	-0.0875744
CSA007105	probable LRR receptor-like serine/threonine-protein kinase At1g56140 isoform X2 [Ziziphus jujuba]	LRPK	Receptor like kinase	1.60388	2.27629	2.28163	0.495041	1.39712	1.89206
CSA004732	probable LRR receptor-like serine/threonine-protein kinase RKF3 [Sesamum indicum]	LRPK	Receptor like kinase	-0.657254	-0.00156456	NA	-1.15723	2.03771	-1.15687
CSA001565	LRR receptor-like serine/threonine-protein kinase FLS2-like	FLS2	Receptor like kinase	2.79394	-0.655071	3.26448	NA	NA	NA
CSA014484	Probable receptor-like protein kinase At1g11050[Populus trichocarpa]_x0001_	RPK	Receptor like kinase	NA	1.34473	NA	-0.087896	-0.00117245	-0.225324
CSA009955	putative serine/threonine-protein kinase [Nicotiana sylvestris]_x0001_	RPK	Receptor like kinase	1.15014	-0.760578	-0.214575	0.312093	0.230435	0.252746
CSA020614	receptor-like serine/threonine-protein kinase ALE2 [Nicotiana sylvestris]	RPK	Receptor like kinase	-0.923205	4.10492	0.862305	1.34185	1.15046	1.79634
CSA026049	serine/threonine-protein kinase CDL1 [Sesamum indicum]	STPK	Receptor like kinase	0.118485	0.551658	1.32334	-0.282474	0.0621189	0.0262888
CSA027442	Serine/threonine-protein kinase SRK2E [Morus notabilis]	STPK	Protein kinase	NA	NA	NA	-0.43101	0.452617	-1.17973
CSA006311	Serine/threonine-protein kinase[Camellia sinensis]	STPK	Protein kinase	2.12903	5.96317	5.41094	-0.103996	0.546477	1.41775
CSA010252	Serine/threonine-protein kinase[Prunus persica]	STPK	Protein kinase	-0.561056	1.21213	-0.257732	-0.386176	0.148287	-0.857183
CSA018283	Mitogen-activated protein kinase 3[Gossypium raimondii]	MAPK	protein kinase activity	2.38758	-1.62919	-1.82594	-0.427336	-0.42138	-1.3307
CSA024911	mitogen-activated protein kinase kinase 6 [Capsicum annuum]	MAPKK	protein kinase activity	0.100388	1.26358	0.0691569	1.68258	0.685403	2.85024
CSA024140	Mitogen-activated protein kinase kinase kinase 2[Theobroma cacao]	MAPKKK	protein kinase activity	1.05727	0.86965	1.39348	-0.740021	0.630245	-3.37745
CSA004983	mitogen-activated protein kinase kinase kinase YODA isoform X1 [Vitis vinifera]	MAPKKK	protein kinase activity	0.0427613	0.240621	-0.423261	1.08041	0.453578	0.752499
CSA020786	Mitogen-activated protein kinase kinase kinase, putative [Ricinus communis]	MAPKKK	protein kinase activity	0.416303	-1.57801	-2.05404	NA	NA	NA
CSA014226	zeaxanthin epoxidase [Camellia sinensis]	ZEP	monooxygenase activity	0.203	1.7053	-0.3414	0.301672	0.330948	0.550433
CSA019975	zeaxanthin epoxidase, chloroplastic-like [Sesamum indicum]	ZEP	monooxygenase activity	1.98923	1.2721	2.0206	-0.0369836	-0.901211	-2.05367
MSTRG.21371	zeaxanthin epoxidase, chloroplastic-like isoform X2 [Vitis vinifera]	ZEP	monooxygenase activity	-0.0893546	0.642574	-1.87965	-0.272132	-1.26799	-1.38352
CSA002096	probable 9-cis-epoxycarotenoid dioxygenase NCED5, chloroplastic [Sesamum indicum]	NCED5	oxidation-reduction process	NA	NA	NA	2.13408	0.922516	3.76753
CSA024162	9-cis-epoxycarotenoid dioxygenase 1 [Lycium barbarum]	NCED1	oxidation-reduction process	1.48723	3.73684	0.277922	1.72954	0.825959	0.10724
CSA027442	sucrose non-fermenting-1-related protein kinase 2.6 [Camellia sinensis]	SnRK2.6	Protein kinase	NA	NA	NA	-0.43101	0.452617	-1.17973
CSA006311	sucrose non-fermenting-1-related protein kinase 2.8 [Camellia sinensis]	SnRK2.8	Protein kinase	2.12903	5.96317	5.41094	-0.103996	0.546477	1.41775
