# Supplementary material for: Comparative transcriptomic analysis reveals gene expression associated with cold adaptation in the tea plant Camellia sinensis
Source: BMC Genomics. 2019 Jul 31;20:624. doi: 10.1186/s12864-019-5988-3 (PMC6670155; doi:10.1186/s12864-019-5988-3)
Supplement: Supplementary file 5 — Table S4. Differentially expressed transcription factors (TFs) in response to cold treatment of SCZ and YH 9 leaves. Significant (P < 0.05) decrease of transcript abundance is highlighted in blue and bold, significant transcript increase is highlighted in red and bold. (XLSX 28 kb) [file 12864_2019_5988_MOESM5_ESM.xlsx]

## Sheet: Sheet1
Additional file 5: Table S4. Differentially expressed transcription factors (TFs) in response to cold treatment of SCZ and YH 9 leaves. Significant (P <0.05) decrease of transcript abundance is highlighted in blue and bold, significant transcript increase is highlighted in red and bold
				SCZ			YH9
Unigenes	Description	Gene name	Fuction categories	Log2 fold change (CS/NA)	Log2 fold change (CA/NA)	Log2 fold change (FA/NA)	Log2 fold change (CS/NA)	Log2 fold change (CA/NA)	Log2 fold change (FA/NA)
CSA010727	ethylene-responsive transcription factor RAP2-7 isoform X1 [Vitis vinifera]	AP2/ERF-AP2	sequence-specific DNA binding transcription factor activity	1.26284	1.80157	1.27897	0.897848	0.976433	0.878758
CSA000608	Ethylene-responsive transcription factor ERF021[Arabidopsis lyrata subsp. lyrata]_x0001_	AP2/ERF-AP2	sequence-specific DNA binding transcription factor activity	1.19857	3.85434	2.59004	1.71173	2.60212	1.6584
CSA025448	AP2-like ethylene-responsive transcription factor At1g16060 isoform X1 [Populus euphratica]	AP2/ERF-AP2	sequence-specific DNA binding transcription factor activity	-1.52294	5.47865	-0.870179	1.66922	-1.20781	3.32065
CSA012675	ethylene response factor 5 [Actinidia deliciosa]	AP2/ERF-ERF	sequence-specific DNA binding transcription factor activity	1.02089	0.32247	0.0419476	0.347169	1.72843	-0.156748
CSA013480	AP2/ERF domain-containing transcription factor, putative [Theobroma cacao]_x0001_	AP2/ERF-ERF	sequence-specific DNA binding transcription factor activity	3.04772	1.85108	1.35489	1.03434	0.0770538	0.0108829
CSA000348	ethylene-responsive transcription factor SHINE 2-like [Cucumis melo]_x0001_	AP2/ERF-ERF	sequence-specific DNA binding transcription factor activity	-0.651039	1.54224	0.299332	1.05036	0.671804	2.69255
CSA034862	ethylene response factor 6 [Actinidia deliciosa]	AP2/ERF-ERF	sequence-specific DNA binding transcription factor activity	1.55033	6.37484	-3.29231	2.31049	4.4355	1.66376
CSA008323	ethylene-responsive transcription factor ABR1 [Vitis vinifera]_x0001_	AP2/ERF-ERF	sequence-specific DNA binding transcription factor activity	3.51463	3.34213	-2.01032	1.89946	0.619631	2.9354
CSA017899	transcription factor bHLH69-like isoform X3 [Vitis vinifera]	bHLH69	protein dimerization activity	-2.37274	-1.99712	-0.789212	-2.35124	-2.72519	-2.25544
CSA009232	transcription factor bHLH118-like [Populus euphratica]	bHLH118	protein dimerization activity	1.4955	-0.42422	-1.00629	0.121369	1.03481	0.236615
CSA035491	Transcription factor bHLH36[Vitis vinifera]	bHLH36	protein dimerization activity	2.98401	-0.736163	-0.583002	-0.612568	-2.0832	-1.19867
CSA024573	Basic helix-loop-helix protein 59[Coffea canephora]	bHLH59	protein dimerization activity	0.480515	-1.81811	1.10493	-0.265862	0.0100597	-0.104974
CSA002940	transcription factor bHLH90 [Sesamum indicum]	bHLH90	protein dimerization activity	-0.539899	-1.45036	-0.387805	-0.586018	-0.337864	0.949039
CSA020822	bHLH transcription factor bHLH102[Vitis vinifera]	bHLH102	protein dimerization activity	-0.639032	2.16904	0.397754	-0.272718	-0.303317	-0.600803
CSA024077	transcription factor bHLH48 [Vitis vinifera]	bHLH48	protein dimerization activity	-1.30619	3.36374	0.508452	0.717542	-0.406738	0.135917
CSA006284	bHLH transcription factor bHLH116[Vitis amurensis]	bHLH116	protein dimerization activity	0.188298	4.83921	1.24384	2.30739	-1.8512	2.59333
CSA023474	bHLH transcription factor bHLH102[Prunus persica]	bHLH102	protein dimerization activity	-0.502697	5.7841	-0.214862	1.54805	1.22996	1.63279
CSA020891	Transcription factor bHLH92[Prunus persica]	bHLH92	protein dimerization activity	2.51644	-1.31799	-2.59977	-1.06683	-1.67471	-1.35331
CSA022864	Transcription factor bHLH130[Coffea canephora]	bHLH130	protein dimerization activity	1.84845	5.02438	2.93071	0.69215	1.45402	2.05389
CSA000174	Transcription factor bHLH62[Populus trichocarpa]_x0001_	bHLH62	protein dimerization activity	-0.0441899	-0.863319	1.09893	0.447954	1.93075	0.0505575
CSA006717	Basic helix-loop-helix DNA-binding superfamily protein isoform 3 [Theobroma cacao]_x0001_	bHLH	protein dimerization activity	-1.71723	-2.68805	-1.80282	-2.14397	-1.60206	-1.90209
CSA022660	transcription factor bHLH130-like isoform X2 [Vitis vinifera]	bHLH130	protein dimerization activity	-0.646142	-0.536831	0.289676	-1.15905	-0.695145	-0.944006
CSA007102	transcription factor bHLH30-like [Nicotiana tomentosiformis]_x0001_	bHLH30	protein dimerization activity	0.386348	-1.85812	0.196135	-1.14782	2.18412	-0.07091
CSA005770	Transcription factor bHLH63[Prunus persica]_x0001_	bHLH63	protein dimerization activity	-1.31127	11.7705	2.96501	1.1016	0.0172794	-0.567072
CSA011784	Transcription factor bHLH36[Vitis vinifera]	bHLH36	protein dimerization activity	1.64842	-0.866577	-1.69997	1.52228	1.41392	0.37989
CSA021679	transcription factor bHLH35 [Prunus mume]	bHLH35	protein dimerization activity	1.70485	-4.78198	-0.217706	0.771643	0.963079	-1.9874
CSA032138	Transcription factor bHLH130[Vitis vinifera]	bHLH130	protein dimerization activity	0.345186	-3.90967	0.979607	-0.945486	-0.298114	-1.45043
CSA009847	transcription factor bHLH18 [Vitis vinifera]_x0001_	bHLH18	protein dimerization activity	1.11112	1.84618	-2.05209	0.491967	1.4003	-1.06284
CSA002755	transcription factor bHLH71 [Vitis vinifera]	bHLH71	protein dimerization activity	-0.323012	0.442947	-0.658273	1.35176	1.22322	1.30234
CSA009126	transcription factor bHLH67 isoform X1 [Vitis vinifera]	bHLH67	protein dimerization activity	-2.23036	7.35884	0.0927213	2.37344	1.20996	2.06338
CSA001154	transcription factor bHLH96-like [Nelumbo nucifera]	bHLH96	protein dimerization activity	-0.849114	2.36345	2.29997	0.820326	-0.680778	2.13701
CSA017542	bZIP transcription factor family protein 2 [Camellia sinensis]	bZIP2	sequence-specific DNA binding transcription factor activity	1.05878	N/A	2.04941	0.512132	0.177506	0.510968
CSA000053	bZIP transcription factor 18 [Camellia sinensis]	bZIP18	sequence-specific DNA binding transcription factor activity	1.40882	0.256756	3.1823	0.933231	0.78248	0.926327
CSA001595	bZIP transcription factor 22[Vitis vinifera]	bZIP22	sequence-specific DNA binding transcription factor activity	-0.262772	-1.32542	-1.35878	-0.440813	0.0439342	-0.579735
CSA002285	bZIP transcription factor 17 [Camellia sinensis]	bZIP17	sequence-specific DNA binding transcription factor activity	-0.333082	2.49318	0.113287	0.705388	0.282975	0.342097
CSA003423	bZIP transcription factor bZIP8 [Camellia sinensis]	bZIP8	sequence-specific DNA binding transcription factor activity	-0.757905	-2.472	-2.20334	-1.63813	-1.21087	-1.06453
CSA005460	bZIP transcription factor family protein 4 [Camellia sinensis]	bZIP4	sequence-specific DNA binding transcription factor activity	-0.786757	0.32026	0.997694	0.261322	1.25172	1.48766
CSA033908	transcription factor VIP1 isoform X2 [Vitis vinifera]	bZIP	sequence-specific DNA binding transcription factor activity	-0.371623	-2.33842	-0.642356	-1.12072	-0.210079	-1.80831
CSA007474	Basic-leucine zipper transcription factor family protein [Theobroma cacao]_x0001_	bZIP	sequence-specific DNA binding transcription factor activity	-1.24986	7.65444	0.528365	1.1715	0.153837	1.09908
CSA020695	transcription factor RF2b-like [Cucumis sativus]_x0001_	bZIP	sequence-specific DNA binding transcription factor activity	0.239565	0.824104	1.218	0.51833	0.196069	1.29657
CSA029852	Myb-related protein 66[Vitis vinifera]	MYB66	chromatin binding	-3.0186	-2.21447	-4.05347	0.80271	-0.673612	-0.0273983
CSA023502	flavonoid-related R2R3 MYB 4a repressor transcription factor [Vitis vinifera]	MYB	chromatin binding	-1.33667	-1.63005	-2.41088	-0.198399	-0.987456	-0.780278
CSA031753	MYB [Camellia sinensis]	MYB	chromatin binding	2.328	0.862708	-1.24295	-0.0586851	-0.687912	0.144583
CSA002251	GmMYB29 family protein [Populus trichocarpa]	MYB	chromatin binding	2.47744	-1.52844	-1.52983	0.37076	-0.687912	0.144583
CSA012996	transcription factor MYB4, partial [Vaccinium corymbosum]	MYB4	chromatin binding	-1.19859	-7.73416	-0.338441	-0.862161	-0.967723	-1.24687
CSA020441	transcription repressor MYB4-like [Eucalyptus grandis]_x0001_	MYB4	chromatin binding	-0.66011	-3.82848	-1.49335	0.654912	-0.220789	0.582231
CSA009437	Myb-related protein 306[Prunus persica]	MYB306	chromatin binding	1.63816	1.10942	-1.41302	1.55777	0.449213	4.72072
CSA016707	Myb domain protein 36 [Theobroma cacao]_x0001_	MYB36	chromatin binding	-0.312225	1.53116	0.14106	-0.0268509	0.298546	0.00811101
CSA034967	transcription factor MYB86 [Vitis vinifera]	MYB86	chromatin binding	0.980711	8.36474	0.600659	0.260302	-1.21292	0.136637
CSA024950	transcription repressor MYB6-like [Populus euphratica]_x0001_	MYB86	chromatin binding	-1.66786	-1.24764	-4.02065	-0.945588	-1.78825	0.599847
CSA015355	transcription repressor MYB4 [Vitis vinifera]	MYB4	chromatin binding	0.261711	-1.14619	-1.55474	-0.444163	-1.14312	-1.48583
CSA011338	Transcription factor MYB86[Vitis vinifera]	MYB86	chromatin binding	-0.387361	2.53249	0.072747	0.567808	1.99521	0.721666
CSA020918	Myb-related protein 3R-1[Vitis vinifera]	MYB	chromatin binding	1.36258	-1.40582	0.721272	1.28364	0.779112	0.763319
CSA032442	myb-related protein 3R-1 [Nicotiana sylvestris]	MYB	chromatin binding	-0.0142418	0.441483	-0.759015	2.14878	0.66685	2.52761
CSA026179	transcription factor DIVARICATA [Cucumis sativus]	MYB	chromatin binding	-0.0173079	-1.0267	-0.312107	-0.62597	-1.72207	-1.31555
CSA023125	R2R3 MYB transcription factor splice variant 1 [Theobroma cacao]_x0001_	MYB	chromatin binding	-0.0324595	-0.5755	0.0384154	-0.127829	-0.28505	1.07256
CSA018242	MYB7 [Theobroma cacao]_x0001_	MYB7	chromatin binding	-0.0706581	0.183107	0.274796	0.912307	0.436199	3.12937
CSA023712	NAC domain-containing protein 45 [Sesamum indicum]	NAC45	regulation of transcription, DNA-dependent	1.19261	-0.474689	2.74477	0.887048	1.54559	0.776281
CSA005671	NAC domain-containing protein 43-like [Vitis vinifera]	NAC43	regulation of transcription, DNA-dependent	1.32208	-0.422508	-1.19419	1.36584	2.49375	0.338912
CSA004457	NAC transcription factor [Diospyros kaki]	NAC	regulation of transcription, DNA-dependent	2.81139	-1.52015	-0.176637	0.380557	-0.578832	-0.419192
CSA004463	NAC domain-containing protein 86 [Vitis vinifera]	NAC86	regulation of transcription, DNA-dependent	-0.914275	3.64164	0.184479	0.771088	1.26068	-0.165771
CSA024660	Putative NAC domain-containing protein 94[Coffea canephora]	NAC94	regulation of transcription, DNA-dependent	0.531382	8.74979	1.42563	1.53061	-0.210315	1.78952
CSA008907	NAC transcription factors 26 [Manihot esculenta]	NAC26	regulation of transcription, DNA-dependent	0.335833	0.385738	1.09586	-0.332138	-0.396235	-0.395551
CSA027382	NAC domain-containing protein 43-like [Vitis vinifera]	NAC43	regulation of transcription, DNA-dependent	0.765211	-1.27251	1.48576	0.194468	1.2877	-1.11303
CSA009428	NAC domain-containing protein 7 [Cajanus cajan]	NAC7	regulation of transcription, DNA-dependent	-0.00913953	1.23143	1.49616	0.792423	1.4786	0.571993
CSA015063	NAC domain-containing protein 7 isoform X1 [Vitis vinifera]	NAC7	regulation of transcription, DNA-dependent	0.569601	0.553407	0.775442	1.21669	1.76075	0.592628
CSA009011	NAC transcription factors 24 [Manihot esculenta]	NAC24	regulation of transcription, DNA-dependent	1.89856	-1.02688	0.813525	0.0127139	3.47912	-0.673316
CSA021919	NAC domain protein [Hevea brasiliensis]	NAC	regulation of transcription, DNA-dependent	-0.704258	1.19467	2.01903	-1.72876	-0.973624	-1.64307
CSA014015	NAC transcription factors 48 [Manihot esculenta]	NAC48	regulation of transcription, DNA-dependent	1.2767	-2.7478	-1.46891	-1.59542	0.431867	-2.61666
CSA008143	NAC domain protein, IPR003441 [Theobroma cacao]	NAC	regulation of transcription, DNA-dependent	-0.0390348	2.54448	-0.666084	1.33367	0.958127	0.656698
CSA013413	WRKY transcription factor, putative [Theobroma cacao]_x0001_	WRKY	sequence-specific DNA binding transcription factor activity	1.61	-1.94612	1.41313	-0.540011	-0.687093	-0.798335
CSA009535	WRKY1 [Hevea brasiliensis]	WRKY1	sequence-specific DNA binding transcription factor activity	1.66803	1.85405	-0.338265	1.31393	0.0630694	0.179892
CSA009699	probable WRKY transcription factor 31 [Vitis vinifera]	WRKY31	sequence-specific DNA binding transcription factor activity	2.14338	-0.32166	2.39482	0.890362	1.49086	0.166393
CSA015399	probable WRKY transcription factor 17 [Vitis vinifera]	WRKY17	sequence-specific DNA binding transcription factor activity	2.63481	-0.396503	-7.66984	-0.270796	-0.111763	-1.17767
CSA023591	WRKY DNA-binding protein 33 isoform 1 [Theobroma cacao]_x0001_	WRKY33	sequence-specific DNA binding transcription factor activity	2.80763	0.186567	0.709974	-1.30681	-2.66742	-1.84637
CSA033910	Probable WRKY transcription factor 42[Coffea canephora]	WRKY42	sequence-specific DNA binding transcription factor activity	3.00843	2.84083	5.47538	-0.436788	-0.494735	-0.343842
CSA030064	Probable WRKY transcription factor 20[Prunus persica]	WRKY20	sequence-specific DNA binding transcription factor activity	1.18504	-3.25139	-0.331548	-0.478379	0.157545	-0.851362
CSA004479	Probable WRKY transcription factor 7[Populus trichocarpa]_x0001_	WRKY7	sequence-specific DNA binding transcription factor activity	0.861264	-1.28363	-1.34116	1.68273	1.08272	0.606108
CSA028948	WRKY transcription factor [Camellia sinensis]	WRKY	sequence-specific DNA binding transcription factor activity	-0.342803	-1.15371	-1.15871	-0.428055	-0.915431	-0.688307
CSA035842	WRKY family transcription factor [Theobroma cacao]	WRKY	sequence-specific DNA binding transcription factor activity	0.092094	1.52722	0.233611	0.432036	1.6732	-0.00171611
CSA016054	probable WRKY transcription factor 48 [Vitis vinifera]	WRKY48	sequence-specific DNA binding transcription factor activity	2.48521	-1.61548	-5.09113	0.669206	1.50502	-0.528085
CSA029820	Probable WRKY transcription factor 30[Populus trichocarpa]	WRKY30	sequence-specific DNA binding transcription factor activity	0.949968	3.94337	2.49581	-0.637855	-0.915164	-0.629785
CSA027604	probable WRKY transcription factor 65 isoform X2 [Solanum pennellii]	WRKY65	sequence-specific DNA binding transcription factor activity	0.986927	1.173	2.75283	-0.667957	-0.377726	-0.427872
CSA023014	probable WRKY transcription factor 50 isoform X2 [Prunus mume]	WRKY50	sequence-specific DNA binding transcription factor activity	0.0172127	-0.0400854	5.57939	-0.95046	-0.300277	-1.15821
CSA003636	WRKY transcription factor 1[Daucus carota subsp. sativus]	WRKY1	sequence-specific DNA binding transcription factor activity	-0.730056	-0.0320553	-0.900378	-0.576263	-1.38195	-0.294967
CSA001788	probable WRKY transcription factor 57 [Vitis vinifera]	WRKY57	sequence-specific DNA binding transcription factor activity	0.574108	-1.71557	3.4348	-1.1382	0.63785	-1.90116
CSA014619	MADS-box domain protein [Camellia sinensis]	MADS-M-type	protein dimerization activity	0.753122	1.4301	3.84883	0.0734564	1.3413	1.39401
CSA010619	MADS-box transcription factor 27[Eucalyptus grandis]	MADS-MIKC	protein dimerization activity	-0.0580424	-0.468885	0.236876	-1.02509	-0.330232	-1.03335
CSA024216	PREDICTED: calmodulin-binding transcription activator 4 isoform X2 [Vitis vinifera]	CAMTA	DNA binding	-0.0791196	-2.87588	-0.943669	-1.23386	-0.752475	-1.43452
CSA028742	PREDICTED: calmodulin-binding transcription activator 4 isoform X3 [Citrus sinensis]	CAMTA	DNA binding	0.438199	2.29159	0.417216	0.259632	1.42128	0.319572
CSA017335	PREDICTED: calmodulin-binding transcription activator 3 [Vitis vinifera]	CAMTA	DNA binding	0.994327	1.23064	2.62358	1.07631	1.14175	1.00827
CSA000532	auxin response factor 5 [Camellia sinensis]	B3-ARF	response to hormone stimulus	0.818259	2.64595	1.30457	0.374281	1.02686	0.886823
CSA002625	PREDICTED: auxin response factor 1 [Malus domestica]	B3-ARF	response to hormone stimulus	0.196681	-1.46725	0.897847	0.0539688	0.229367	0.181422
CSA010131	PREDICTED: auxin response factor 4 [Vitis vinifera]	B3-ARF	response to hormone stimulus	0.357171	0.817247	1.89741	1.81947	0.542914	0.613299
CSA029879	Auxin response factor 6 [Morus notabilis]	B3-ARF	response to hormone stimulus	0.0541673	0.939127	2.0887	0.623038	1.73941	1.72783
CSA024613	PREDICTED: zinc finger protein CONSTANS-LIKE 15 [Ziziphus jujuba]	ZAT	zinc ion binding	2.05889	1.36404	1.74715	1.218	0.801358	1.46646
CSA002423	PREDICTED: zinc finger CCCH domain-containing protein 30 [Ricinus communis]	ZAT	metal ion binding	1.4317	1.24809	2.83534	0.68609	1.19672	0.982277
CSA003790	PREDICTED: zinc finger protein NUTCRACKER [Vitis vinifera]	ZAT	metal ion binding	2.72148	0.152489	1.13275	-0.497919	-1.76191	-0.742698
CSA011961	PREDICTED: zinc finger AN1 and C2H2 domain-containing stress-associated protein 16 [Vitis vinifera]	ZAT	metal ion binding	0.583931	3.31701	13.7343	-0.652721	-1.00937	0.0141958
CSA000663	PREDICTED: zinc finger CCCH domain-containing protein 32 [Vitis vinifera]	ZAT	metal ion binding	0.283201	2.52678	1.47271	-0.237431	0.207827	0.481185
CSA023225	PREDICTED: zinc finger CCCH domain-containing protein 40-like [Pyrus x bretschneideri]	ZAT	metal ion binding	0.296721	1.09927	0.925062	0.304136	0.765239	0.917635
CSA011191	PREDICTED: zinc finger protein WIP2-like [Glycine max]	ZAT	metal ion binding	-0.614131	2.98309	0.305063	-0.118125	1.5199	0.0955741
CSA005779	PREDICTED: zinc finger CCCH domain-containing protein 3 [Vitis vinifera]	ZAT	metal ion binding	0.766306	0.601714	1.06965	0.769032	1.85212	1.18797
CSA007504	PREDICTED: zinc finger A20 and AN1 domain-containing stress-associated protein 8-like [Sesamum indicum]	ZAT	metal ion binding	-1.01754	-1.01513	-1.14557	-0.244734	-0.499052	-0.530823
CSA009199	PREDICTED: zinc finger CCCH domain-containing protein 17 [Vitis vinifera]	ZAT	metal ion binding	-1.7164	-1.75213	-0.390532	2.40206	4.1754	0.307812
CSA015435	PREDICTED: zinc finger protein CONSTANS-LIKE 4-like [Nicotiana sylvestris]	ZAT	metal ion binding	3.51071	-24.6131	-10.1293	-4.88081	2.47119	-0.675235
CSA002607	dof zinc finger protein DOF5.6 [Vitis vinifera]	C2C2-Dof	regulation of transcription	-0.7629	0.496202	0.341445	1.06227	1.688	0.494263
CSA013544	cyclic dof factor 1 [Ziziphus jujuba]	C2C2-Dof	regulation of transcription	-0.646594	2.79069	2.93444	0.0556376	-0.400769	0.852156
CSA028787	Dof zinc finger protein DOF4.6	C2C2-Dof	regulation of transcription	-0.0548373	0.803623	1.26494	1.70889	4.22655	1.67458
MSTRG.32300	CBF1 [Camellia sinensis]	CBF1	molecular_function	-0.0894407	2.59301	2.08798	0.307752	0.0952561	1.8654
MSTRG.26546	dehydration-responsive element-binding protein 1D-like [Nelumbo nucifera]	CBF2	molecular_function	3.98712	4.53488	4.09084	2.54182	2.65546	2.85379
CSA021795	dehydration-responsive element-binding protein 1A [Populus euphratica]	CBF3	molecular_function	0.672007	3.42513	5.09046	2.35942	4.06727	3.07859
