# Supplementary material for: Comparative transcriptomic analysis reveals gene expression associated with cold adaptation in the tea plant Camellia sinensis
Source: BMC Genomics. 2019 Jul 31;20:624. doi: 10.1186/s12864-019-5988-3 (PMC6670155; doi:10.1186/s12864-019-5988-3)
Supplement: Supplementary file 6 — Table S5. Differentially expressed cold response genes in response to cold treatment of SCZ and YH9 leaves. Significant (P < 0.05) decrease of transcript abundance is highlighted in blue and bold, significant transcript increase is highlighted in red and bold. (XLSX 21 kb) [file 12864_2019_5988_MOESM6_ESM.xlsx]

## Sheet: Sheet1
Additional file 6: Table S5. Differentially expressed cold response genes in response to cold treatment of SCZ and YH9 leaves. Significant (P <0.05) decrease of transcript abundance is highlighted in blue and bold, significant transcript increase is highlighted in red and bold
				SCZ			YH9
Unigenes	Description	Gene name	Fuction categories	Log2 fold change (CS/NA)	Log2 fold change (CA/NA)	Log2 fold change (FA/NA)	Log2 fold change (CS/NA)	Log2 fold change (CA/NA)	Log2 fold change (FA/NA)
MSTRG.46934	hin1 like protein [Capsicum chinense]	LEA2	signal transducer activity	2.20175	0.361702	-0.417092	-0.600194	-1.60083	-1.92501
CSA003726	late embryogenesis abundant protein 3L-1 [Camellia sinensis]	LEA3	response to stress	4.03106	2.38676	1.88605	1.02014	1.45287	2.79291
CSA031822	late embryogenesis abundant protein [Camellia sinensis]	LEA2	embryo development ending in seed dormancy	2.87413	5.51319	3.31302	2.1526	3.73868	3.51412
CSA009227	heat shock cognate 70 kDa protein 2-like [Nicotiana sylvestris]	HSP70	response to heat	0.477478	1.64192	1.71786	1.14515	2.40855	1.45074
CSA030367	heat shock protein, putative [Ricinus communis]	HSP70	response to heat	0.027485	4.41656	3.82401	1.89589	2.15411	2.54169
CSA016462	heat shock cognate 70 kDa protein 2	HSP70	response to heat	0.969147	1.47473	0.56699	0.816139	2.1022	0.692077
CSA012537	heat shock 70 kDa protein, mitochondrial-like [Sesamum indicum]	HSP70	response to heat	0.721006	2.1492	1.78202	0.5134	1.51683	1.73732
CSA000306	heat shock cognate 70 kDa protein 2-like [Jatropha curcas]	HSP70	response to heat	0.969147	1.47473	0.56699	-1.4201	1.19723	0.200891
CSA006518	Heat shock protein 60 isoform 1 [Theobroma cacao]	HSP60	response to heat	-0.212215	-0.56991	0.791791	-0.276207	0.975712	1.17858
CSA011619	heat shock 70 kDa protein 14-like [Sesamum indicum]	HSP70	response to heat	0.244989	1.01208	1.00329	0.813597	1.9152	1.62502
CSA026186	heat shock protein 83 [Nicotiana tomentosiformis]	HSP83	response to heat	0.298366	-0.441991	1.12776	0.0873516	0.584268	1.05449
CSA014200	36.4 kDa proline-rich protein-like [Malus domestica]	PRP	N/A	4.84103	5.50809	4.40104	5.03019	8.80162	NA
CSA008621	36.4 kDa proline-rich protein [Sesamum indicum]	PRP	N/A	3.31469	-0.313349	1.1867	-0.220386	-0.51535	-0.583621
CSA025053	Proline-rich protein 4	PRP	N/A	-4.32805	25.6346	3.02559	6.9726	1.13349	7.43591
CSA034040	Proline-rich protein 4	PRP	N/A	-0.274949	1.63138	1.24258	7.40966	0.850275	6.69833
CSA007210	protein EARLY RESPONSIVE TO DEHYDRATION 15-like [Ziziphus jujuba]	ERD	N/A	1.01303	5.05452	3.03383	2.66809	2.87975	1.77901
CSA016010	putative cold-inducible protein [Camellia sinensis]	CIP	response to cold	0.288811	5.07598	7.04456	0.394131	-2.08675	5.16894
CSA004105	13 kDa cold-induced protein	CIP	GTP binding	1.03042	2.77606	1.17492	0.194018	0.868708	0.512069
CSA021381	13 kDa cold-induced protein [Setaria italica]	CIP	GTP binding	0.16624	4.1878	1.04115	1.05752	0.999169	1.26527
CSA028382	cold-responsive gene 1 protein	COR	protein binding	-0.431534	-0.160365	0.219293	-0.0463686	0.107483	1.00085
CSA001876	Probable pectinesterase/pectinesterase inhibitor 54	PEI	enzyme inhibitor activity	-1.45053	14.8108	1.93351	0.974974	1.99836	2.78165
CSA029451	probable pectinesterase/pectinesterase inhibitor 61 [Sesamum indicum]	PEI	enzyme inhibitor activity	-2.43556	10.2146	0.936917	1.1304	1.1448	0.476839
CSA009431	Pectinesterase/pectinesterase inhibitor PPE8B [Coffea canephora]	PEI	cell wall modification	-0.440189	-1.10776	-0.0550557	-0.332493	-0.263319	-0.232395
CSA023530	Putative pectinesterase/pectinesterase inhibitor 22	PEI	enzyme inhibitor activity	-1.00764	3.24806	0.949529	0.859273	1.05276	-0.69328
CSA035791	endoglucanase 11-like [Jatropha curcas]	—	hydrolase activity, hydrolyzing O-glycosyl compounds	-1.75045	9.00964	0.684561	2.82926	3.76138	3.67212
CSA028916	endoglucanase 6 [Ziziphus jujuba]	—	hydrolase activity, hydrolyzing O-glycosyl compounds	3.64657	1.11454	3.47373	3.64657	-0.00318864	1.56464
CSA003260	endoglucanase 6-like protein [Camellia sinensis]	—	hydrolase activity, hydrolyzing O-glycosyl compounds	-1.0111	9.58083	2.04081	3.3729	0.471953	2.80907
CSA000332	endoglucanase 25-like [Sesamum indicum]	—	hydrolase activity, hydrolyzing O-glycosyl compounds	0.248082	1.08956	-0.0388649	1.18763	1.08956	0.973421
CSA020212	endoglucanase 17 [Gossypium raimondii]	—	hydrolase activity, hydrolyzing O-glycosyl compounds	0.0299223	0.321323	5.3891	4.47998	0.321323	5.3891
CSA012882	glucan endo-1,3-beta-glucosidase 8 [Vitis vinifera]	—	hydrolase activity, hydrolyzing O-glycosyl compounds	1.39158	5.46664	2.22385	1.14349	1.69481	1.80697
CSA030446	glucan endo-1,3-beta-glucosidase 11-like [Jatropha curcas]	—	hydrolase activity, hydrolyzing O-glycosyl compounds	0.352709	1.5724	-0.668046	0.153122	0.373734	0.209706
CSA007596	glucan endo-1,3-beta-glucosidase 14-like isoform X1 [Populus euphratica]	—	hydrolase activity, hydrolyzing O-glycosyl compounds	1.3541	8.04352	3.22946	0.603271	0.521977	1.84702
CSA004919	glucan endo-1,3-beta-glucosidase 11-like isoform X2 [Populus euphratica]	—	hydrolase activity, hydrolyzing O-glycosyl compounds	-1.29218	3.09729	0.0759476	-0.30442	-0.461114	0.131222
CSA017529	glucan endo-1,3-beta-glucosidase 7 [Ricinus communis]	—	hydrolase activity, hydrolyzing O-glycosyl compounds	0.0257282	1.75439	-0.767021	1.75721	2.73846	2.43586
CSA005472	Glucan endo-1,3-beta-glucosidase 5 [Daucus carota subsp. sativus	—	hydrolase activity, hydrolyzing O-glycosyl compounds	-0.317365	-4.4173	-10.1416	-2.25026	0.161653	-2.83259
CSA017725	glucan endo-1,3-beta-glucosidase 1 [Vitis vinifera]	—	hydrolase activity, hydrolyzing O-glycosyl compounds	-0.461371	3.46507	1.38303	2.05297	-0.00318864	3.04003
CSA029248	Glucan endo-1,3-beta-glucosidase, basic isoform [Morus notabilis]	—	hydrolase activity, hydrolyzing O-glycosyl compounds	-1.03819	7.09021	14.3384	1.70798	2.2038	3.1666
CSA005984	Glucan endo-1,3-beta-glucosidase, basic isoform [Morus notabilis]	—	hydrolase activity, hydrolyzing O-glycosyl compounds	-0.256981	-4.06917	-1.42656	2.47636	2.34599	1.61114
CSA019909	glucan endo-1,3-beta-glucosidase 11-like [Jatropha curcas]	—	hydrolase activity, hydrolyzing O-glycosyl compounds	-1.59515	8.71906	1.35874	2.11936	1.24074	2.67853
CSA011546	glucan endo-1,3-beta-glucosidase, basic isoform-like [Prunus mume]	—	hydrolase activity, hydrolyzing O-glycosyl compounds	0.353985	0.17372	4.7511	0.225162	4.76474	2.14132
CSA022289	probable glucan endo-1,3-beta-glucosidase A6 isoform X1 [Ziziphus jujuba]	—	hydrolase activity, hydrolyzing O-glycosyl compounds	0.0791826	1.44055	0.653341	1.27278	0.0655958	1.24377
CSA000129	PREDICTED: thaumatin-like protein 1b [Populus euphratica]	TLP	extracellular region	-1.55491	16.1115	5.86393	2.33838	2.98029	2.60128
CSA001426	Pathogenesis-related thaumatin superfamily protein [Theobroma cacao]	TLP	extracellular region	-1.20678	5.16107	-2.15487	0.403139	2.01238	-0.594268
CSA032202	PREDICTED: thaumatin-like protein 1b [Nicotiana sylvestris]	TLP	extracellular region	0.394962	1.23827	3.99661	0.809333	1.78168	-0.205594
CSA015034	PREDICTED: thaumatin-like protein 1 [Sesamum indicum]	TLP	extracellular region	0.0909644	0.481163	-3.66805	-0.154297	1.0533	0.146464
CSA029050	Thaumatin-like protein [Camellia sinensis]	TLP	extracellular region	0.0868885	-1.32327	9.64852	0.375839	2.76919	1.68992
CSA012225	chitinase [Zea mays subsp. parviglumis]	ChiA	chitinase activity	0.308555	0.198382	4.08473	-0.297541	-0.724309	-2.19929
CSA001230	class Ia chitinase [Acacia koa]	ChiA	chitinase activity	-0.0323106	-0.690264	-0.427294	1.10823	2.30351	1.02441
CSA003509	class IV chitinase [Actinidia chinensis]	ChiA	chitinase activity	0.861374	-4.33918	-5.51271	1.7322	-2.8028	2.26382
CSA017084	PREDICTED: probable aquaporin PIP2-8 [Tarenaya hassleriana]	PIP	transmembrane transport				1.53948	1.70571	1.04512
CSA029169	putative aquaporin PIP2-8 [Linum usitatissimum]	PIP	transmembrane transport	-0.843995	-0.459516	-2.04631	-1.27118	0.689997	-2.22698
CSA017501	Aquaporin PIP2-4[Karelinia caspia]	PIP	transmembrane transport	0.00265742	0.362553	-0.86212	0.196072	-1.51054	1.01627
