# Supplementary material for: Comparative transcriptomic analysis reveals gene expression associated with cold adaptation in the tea plant Camellia sinensis
Source: BMC Genomics. 2019 Jul 31;20:624. doi: 10.1186/s12864-019-5988-3 (PMC6670155; doi:10.1186/s12864-019-5988-3)
Supplement: Supplementary file 7 — Table S6. Differentially expressed genes related to free radical scavengers and flavonoid in response to cold treatment of SCZ and YH9 leaves. Significant (P < 0.05) decrease of transcript abundance is highlighted in blue and bold, significant transcript increase is highlighted in red and bold. (XLSX 19 kb) [file 12864_2019_5988_MOESM7_ESM.xlsx]

## Sheet: Sheet1
Additional file 7: Table S6. Differentially expressed genes related to free radical scavengers and flavonoid in response to cold treatment of SCZ and YH9 leaves. Significant (P <0.05) decrease of transcript abundance is highlighted in blue and bold, significant transcript increase is highlighted in red and bold
				SCZ			YH9
Unigenes	Description	Gene name	Fuction categories	Log2 fold change (CS/NA)	Log2 fold change (CA/NA)	Log2 fold change (FA/NA)	Log2 fold change (CS/NA)	Log2 fold change (CA/NA)	Log2 fold change (FA/NA)
CSA026001	Peroxidase 12[Eutrema salsugineum]	POD	oxidation-reduction process	2.18613	0.42892	2.84533	0.555889	1.31641	0.00649272
CSA021736	peroxidase 20 [Populus euphratica]	POD	oxidation-reduction process	-0.825016	-3.81034	-1.63204	-0.563325	-0.775723	-1.28369
CSA023255	Peroxidase 3	POD	oxidation-reduction process	-1.56426	10.5452	-1.54152	0.58387	-2.62895	1.13173
CSA014862	peroxidase N1 [Solanum tuberosum]	POD	oxidation-reduction process	0.862908	6.81529	-0.28562	1.86877	0.115822	0.331577
CSA028426	peroxidase 73 [Vitis vinifera]	POD	oxidation-reduction process	1.84508	6.00221	0.412958	1.81182	2.91364	0.467192
CSA023575	peroxidase 43-like [Gossypium hirsutum]	POD	oxidation-reduction process	-4.44705	31.6774	3.06512	3.28955	-0.442298	-1.01772
CSA022045	peroxidase 12 [Fragaria vesca subsp. vesca]	POD	oxidation-reduction process	0.0895543	5.97221	3.20169	1.44912	1.77261	0.523926
CSA022828	peroxidase 12-like [Eucalyptus grandis]	POD	oxidation-reduction process	0.834944	-3.32134	1.94025	0.80393	1.88141	-0.320689
CSA009206	peroxidase 5-like [Nelumbo nucifera]	POD	oxidation-reduction process	0.583509	-2.00416	1.17835	0.814529	2.51998	1.48991
CSA017187	Cu/Zn superoxide dismutase family protein [Populus trichocarpa]	SOD	oxidation-reduction process	-0.193275	-3.04115	-1.46344	-0.301532	0.969716	-0.821412
CSA025607	copper/zinc-superoxide dismutase 2 [Camellia sinensis]	SOD	oxidation-reduction process	-0.306538	-1.05307	-0.717249	-1.20188	-1.02	-1.33759
CSA011382	superoxide dismutase [Cu-Zn]	SOD	oxidation-reduction process	0.0677309	4.47928	-1.14609	-0.22305	-4.5135	1.48957
CSA034922	copper/zinc-superoxide dismutase 1a [Camellia sinensis]	SOD	oxidation-reduction process	3.75313	-14.9219	-3.91299	-4.91301	-2.69196	1.82782
CSA015873	copper/zinc-superoxide dismutase 1b [Camellia sinensis]	SOD	oxidation-reduction process	0.483826	2.93869	-0.686739	-0.0645193	-5.25127	1.34429
CSA028506	chloroplast thylakoid-bound ascorbate peroxidase [Camellia sinensis]	APX	oxidation-reduction process	0.234532	-1.15373	0.810494	-0.360439	0.260915	0.179535
CSA018282	ascorbate peroxidase [Camellia sinensis]	APX	oxidation-reduction process	0.639796	-0.41919	1.10989	1.17065	0.826151	1.30806
CSA023501	peroxisomal ascorbate peroxidase [Camellia sinensis]	APX	oxidation-reduction process	-0.272612	-3.75743	-1.64189	-0.860985	-1.73531	-1.91085
CSA035748	L-ascorbate peroxidase 3, peroxisomal-like [Nicotiana sylvestris]	APX	oxidation-reduction process	-0.805357	0.184587	-1.72691	1.12795	2.03588	-0.677012
CSA004024	monodehydroascorbate reductase, chloroplastic [Nelumbo nucifera]	MDAR	oxidation-reduction process	2.25823	0.647079	0.725022	-0.0545831	2.59125	-0.346842
CSA027795	monodehydroascorbate reductase [Camellia sinensis]	MDAR	oxidation-reduction process	-0.00847145	1.3032	1.21294	0.401111	0.307579	0.316715
CSA014346	glutathione peroxidase [Camellia sinensis]	GPX	oxidation-reduction process	1.57093	1.90241	1.32146	0.0693608	1.3461	0.960563
CSA013702	glutathione peroxidase 2 [Panax ginseng]	GPX	oxidation-reduction process	0.679412	1.7996	0.857934	-0.171636	0.0743026	1.10836
CSA032576	glutathione reductase cytosolic-like protein [Camellia sinensis]	GR	oxidation-reduction process	0.497886	0.712586	3.7529	-1.06548	0.391764	-0.260729
CSA006422	glutathione S-transferase [Camellia japonica]	GST	protein binding	2.54814	-0.698482	4.19205	0.536934	1.16475	0.329955
CSA003471	glutathione S-transferase F9 [Ricinus communis]	GST	protein binding	1.2028	-5.78084	-1.36772	0.895507	1.39775	-0.658307
CSA022649	glutathione S-transferase [Camellia sinensis]	GST	protein binding	-6.78709	-7.93744	0.324344	1.88912	-4.76866	0.743773
CSA004654	glutathione S-transferase T1 [Nelumbo nucifera]	GST	protein binding	-0.478144	-5.36797	-2.12764	-0.277765	2.76693	-2.71187
CSA007383	glutathione S-transferase [Camellia sinensis]	GST	protein binding	-0.214606	-0.520257	-2.13369	-0.0720789	0.0894395	-0.0685886
CSA007990	probable glutathione S-transferase [Solanum lycopersicum]	GST	protein binding	0.972647	-1.43791	4.66382	1.46073	-0.075912	2.16753
CSA023543	glutathione S-transferase U25-like [Nicotiana tomentosiformis]	GST	protein binding	-0.354051	NA	-0.58451	0.748609	3.73714	-0.200119
CSA030614	Glutathione S-transferase phi 8 [Theobroma cacao]	GST	protein binding	-0.254016	-1.33093	-0.441326	1.54952	4.2998	2.15592
CSA002726	glutathione S-transferase L3-like [Vitis vinifera]	GST	protein binding	0.295365	-0.730249	1.31418	-0.44998	-0.812743	-1.11264
CSA022549	probable glutathione S-transferase [Populus euphratica]	GST	protein binding	1.36981	-4.22257	2.3626	-0.453067	0.270437	-2.40287
CSA031578	4-coumarate--CoA ligase 1 [Nicotiana	4CL	metabolic process	1.39303	-5.13036	-0.166886	0.313652	1.82773	-0.738162
CSA029775	chalcone synthase [Camellia japonica]_x0001_	CHS	transferase activity	-2.03075	0.421544	-2.70587	1.08539	-0.817459	1.03037
CSA029707	chalcone synthase [Camellia sinensis]	CHS	transferase activity	-1.40076	1.2268	-2.56846	1.06229	-0.763073	0.831027
CSA024690	chalcone isomerase [Camellia chekiangoleosa]	CHI	intramolecular lyase activity	-2.80447	5.05036	-3.76263	0.986517	-1.72237	0.97106
CSA036767	chalcone isomerase [Camellia chekiangoleosa]	CHI	intramolecular lyase activity	-0.625782	0.429869	-0.444921	1.13481	-0.919921	2.09874
CSA003949	unnamed protein product [Vitis vinifera]	DFR	coenzyme binding	-0.60223	-5.20581	-2.10018	-1.59744	0.17163	-1.98173
CSA031792	flavonoid 3',5'-hydroxylase 1 [Camellia sinensis]	F3'5'H	oxidation-reduction process	-2.6158	-6.76252	-8.56437	0.217781	-0.157766	-2.51194
CSA011986	anthocyanidin reductase [Camellia sinensis]	ANR	coenzyme binding	-1.64159	1.26636	-1.53924	1.14532	-0.76756	1.06303
CSA011508	anthocyanidin synthase [Camellia sinensis]	ANS	oxidation-reduction process	-0.74048	-3.6885	-0.471622	3.11879	2.49836	-1.65445
CSA003707	flavonol synthase [Camellia sinensis]	FLS	oxidation-reduction process	-3.12759	2.01592	1.23336	2.67718	-1.15262	2.40626
CSA008358	flavonol synthase [Camellia nitidissima]	FLS	oxidation-reduction process	-0.963398	5.11793	2.90966	-0.45318	-0.00721387	0.338623
