# Supplementary material for: Comparative transcriptomic analysis reveals gene expression associated with cold adaptation in the tea plant Camellia sinensis
Source: BMC Genomics. 2019 Jul 31;20:624. doi: 10.1186/s12864-019-5988-3 (PMC6670155; doi:10.1186/s12864-019-5988-3)
Supplement: Supplementary file 8 — Table S7. Differentially expressed genes related to fatty acid in response to cold treatment of SCZ and YH9 leaves. Significant (P < 0.05) decrease of transcript abundance is highlighted in blue and bold, significant transcript increase is highlighted in red and bold. (XLSX 13 kb) [file 12864_2019_5988_MOESM8_ESM.xlsx]

## Sheet: Sheet1
Additional file 8: Table S7. Differentially expressed genes related to fatty acid in response to cold treatment of SCZ and YH9 leaves. Significant (P <0.05) decrease of transcript abundance is highlighted in blue and bold, significant transcript increase is highlighted in red and bold
				SCZ			YH9
Unigenes	Description	Gene name	Fuction categories	Log2 fold change (CA/NA)	Log2 fold change (CA/NA)	Log2 fold change (FA/NA)	Log2 fold change (CA/NA)	Log2 fold change (CA/NA)	Log2 fold change (FA/NA)
CSA008342	stearoy-l ACP desaturase [Camellia oleifera]	SAD	desaturase activity	-0.0405907	2.98441	1.78404	0.921652	-0.191128	0.983228
CSA004145	omega-3 fatty acid desaturase [Paeonia lactiflora]	FAD	oxidoreductase activity	0.0772784	-3.04293	1.92513	1.17	3.32114	1.60356
CSA004985	omega-3 fatty acid desaturase [Camellia sinensis]	FAD	oxidoreductase activity	1.87438	2.24113	2.36232	-0.208532	-2.99144	0.522647
CSA004305	Non-specific lipid-transfer protein 8	LTP8	N/A	-0.5186	0.4257	3.3069	-0.0969401	-3.26514	-0.834572
