# Supplementary material for: Comparative transcriptomic analysis reveals gene expression associated with cold adaptation in the tea plant Camellia sinensis
Source: BMC Genomics. 2019 Jul 31;20:624. doi: 10.1186/s12864-019-5988-3 (PMC6670155; doi:10.1186/s12864-019-5988-3)
Supplement: Supplementary file 9 — Table S8. Differentially expressed genes related to osmoprotectans in response to cold treatment of SCZ and YH9 leaves. Significant (P < 0.05) decrease of transcript abundance is highlighted in blue and bold, significant transcript increase is highlighted in red and bold. (XLSX 15 kb) [file 12864_2019_5988_MOESM9_ESM.xlsx]

## Sheet: Sheet1
Additional file 9: Table S8. Differentially expressed genes related to osmoprotectans in response to cold treatment of SCZ and YH9 leaves. Significant (P <0.05) decrease of transcript abundance is highlighted in blue and bold, significant transcript increase is highlighted in red and bold
				SCZ			YH9
Unigenes	Description	Gene name	Fuction categories	Log2 fold change (CS/NA)	Log2 fold change (CA/NA)	Log2 fold change (FA/NA)	Log2 fold change (CS/NA)	Log2 fold change (CA/NA)	Log2 fold change (FA/NA)
CSA000861	alpha-amylase 2 [Camellia sinensis]	AMY	alpha-amylase activity	0.63294	-6.46124	-1.36129	0.133975	0.633331	0.0347079
CSA010521	beta-amylase 5 [Camellia sinensis]	BMY	beta-amylase activity	1.38214	3.5624	5.11334	1.5585	3.44752	3.60211
CSA022960	galactokinase 1 [Camellia sinensis]	GK	oxidoreductase activity	-0.402163	-0.828566	-0.130971	-0.588356	-1.19334	-1.1267
CSA018986	hexokinase 3 (chloroplast) (chloroplast) [Camellia sinensis]	HXK	ATP binding	2.95188	2.27177	4.17827	1.45391	2.99911	1.97909
CSA022666	invertase 5 [Camellia sinensis]	INV	beta-fructofuranosidase activity	NA	NA	-1.60845	1.76985	0.344205	0.999717
CSA025228	sucrose phosphate synthase 1 [Camellia sinensis]	SPS	biosynthetic process	0.395661	1.00233	2.69512	-0.249236	0.364175	-0.240558
CSA034752	sucrose-phosphate synthase 1 [Vitis vinifera]	SPS	biosynthetic process	0.464135	-2.45109	2.38618	-1.32711	1.39654	-2.05035
CSA000011	sucrose synthase 1 [Camellia sinensis]	SUS	biosynthetic process	-0.643168	5.487	2.70468	1.52908	1.43207	0.627569
CSA028329	alpha,alpha-trehalose-phosphate synthase 1 [Camellia sinensis]	TPS	trehalose biosynthetic process	0.0887121	3.82096	-0.577345	0.769596	-2.12485	1.00659
CSA010678	alpha,alpha-trehalose-phosphate synthase 10 [Camellia sinensis]	TPS	trehalose biosynthetic process	1.55728	0.238506	3.2967	1.58794	2.64113	0.165142
CSA027036	alpha,alpha-trehalose-phosphate synthase 10 [Camellia sinensis]	TPS	trehalose biosynthetic process	0.566089	-1.40369	0.717118	0.753748	1.85331	1.07974
CSA008578	alpha,alpha-trehalose-phosphate synthase 1 [Camellia sinensis]	TPS	trehalose biosynthetic process	-0.00510447	2.75682	2.14199	0.44508	-1.33364	1.57009
CSA024664	pyrroline-5-carboxylate synthetase [Eurya emarginata]	P5CS	oxidoreductase	0.6665	1.4699	2.9465	0.5982	0.3894	0.6351
MSTRG.2786	ornithine aminotransferase [Camellia sinensis]	OAT	transaminase activity	-0.0621	-1.8603	0.6903	-0.0276	0.4464	-0.0631
MSTRG.39973	Proline-5-carboxylate reductase	P5CR	pyrroline-5-carboxylate reductase activity	1.0769	-0.2589	0.7394	0.2777	0.4806	0.6961
